# Supplementary material for: Combining Functional Units to Design Organic Materials with Dynamic Room-Temperature Phosphorescence under Continuous Ultraviolet Irradiation
Source: Molecules. 2024 Jun 2;29(11):2621. doi: 10.3390/molecules29112621 (PMC11173552; doi:10.3390/molecules29112621)
Supplement: Supplementary file 1 [file molecules-29-02621-s001.zip]

Archive with 4 entries (4 files):
- Movie S1.mp4
- Movie S2.mp4
- Movie S3.mp4
- supporting_information.pdf
